# Supplementary material for: A capsule-dependent lytic phage for targeting multidrug-resistant and hypervirulent Klebsiella pneumoniae
Source: Appl Environ Microbiol. 2025 Oct 31;91(11):e01380-25. doi: 10.1128/aem.01380-25 (PMC12628831; doi:10.1128/aem.01380-25)
Supplement: Supplemental tables — Tables S1 to S4. [file aem.01380-25-s0001.xlsx]

## Sheet: S1
Table S1 Primers used in this study
Gene	Primer
wcaJ-upstream	F-TTGCGGCCGCCCTTAATTGGAACA
	R-GCAAACTTTAAGCGCGATGCATTAGC
wcaJ-downstream	F-GCTAATGCATCGCGCTTAAAGTTTGC
	R-TTGCGGCCGCACCATCTTCACATAAT
pKO3	F-AATAAGCGGATGAATGGCAG
	R-TCCCTCACTTTCTGGCTGG
wcaJ	F-GGCTCGTTACCTGCTGGATT
	R-CGGAATATAACGGGTCCGGG

## Sheet: S2
Table S2 Information of clinical K. pneumoniae isolates
Sample name	hvKp	ST	Capsular type	Accession number	Ability of lysing phiK2044
10430	hvKp	ST23	K1	GCA_046468855.1	+
10836	hvKp	ST86	K2	GCA_046468775.1	+
11300	cKp	ST86	K2	GCA_046468675.1	-
11625	cKp	untypeable	K15	GCA_046468695.1	-
11723	hvKp	ST806	K108	GCA_046468615.1	-
11796	cKp	ST23	K1	GCA_046468595.1	+
12268	hvKp	ST65	K2	GCA_046468515.1	-
12333	hvKp	ST23	K1	GCA_046468455.1	+
12590	hvKp	ST65	K2	GCA_046468435.1	-
12665	cKp	ST367	untypeable	GCA_046468415.1	-
12902	hvKp	ST25	K2	GCA_046468335.1	-
13069	hvKp	ST29	K54	GCA_046468255.1	-
13329	hvKp	ST60	K54	GCA_046468115.1	-
14839	cKp	ST592	K57	GCA_046467875.1	-
14896	hvKp	ST700	K1	GCA_046467855.1	+
15129	hvKp	ST76	K31	GCA_046467795.1	-
15282	cKp	ST692	K64	GCA_046467755.1	-
15970	cKp	ST218	K57	GCA_046467495.1	-
16101	cKp	ST420	K20	JAJOSI000000000	-
16117	cKp	ST412	K57	JAJOSJ000000000	-
16205	hvKp	ST367	K1	GCA_046467435.1	+
ATCC BAA-2146	cKp	ST11	K74	CP006659.2	-
C10	cKp	ST11	K47	JAJOTR000000000	-
C14	cKp	ST193	K30	JAJOTS000000000	-
C16	cKp	ST11	K47	JAJOTT000000000	-
C17	cKp	ST399	K136	JAJOTU000000000	-
C20	cKp	ST383	K30	JAJOTX000000000	-
C26	cKp	ST45	K24	JAJOTY000000000	+
C28	cKp	ST11	K47	JAJOTZ000000000	-
C29	cKp	ST11	K25	JAJOUA000000000	-
C3	cKp	ST186	K114	JAJOUB000000000	-
C4	cKp	ST383	K30	JAJOUL000000000	-
C44	cKp	ST530	K54	JAJOUQ000000000	-
C46	hvKp	ST15	K19	JAJOUS000000000	+
C5	cKp	ST15	K24	JAJOUW000000000	-
C6	cKp	ST383	K30	JAJOVD000000000	-
DT115	hvKp	ST375	K2	JAJOVO000000000	-
DT119	cKp	ST441	K62	JAJOVP000000000	-
DT188	cKp	ST1411	K61	JAJOVS000000000	-
DT189	hvKp	ST23	K1	JAJOVT000000000	+
DT220	cKp	ST3132	K142	JAJOVU000000000	+
DT318	cKp	ST2375	K14	JAJOVX000000000	-
DT365	cKp	ST412	K57	JAJOWA000000000	-
DT371	cKp	ST70	K122	JAJOWB000000000	-
DT393	hvKp	ST218	K57	JAJOWC000000000	-
DT451	cKp	ST412	K57	JAJOWF000000000	-
DT483	cKp	ST11	K64	JAJOWJ000000000	-
DT494	cKp	ST2264	K110	JAJOWL000000000	-
DT511	cKp	ST101	K17?	JAJOWM000000000	-
JK03	cKp	ST186	K114	JAJOWP000000000	-
JK05	cKp	ST15	K24	JAJOWR000000000	-
JK14	cKp	ST193	K30	JAJOWX000000000	-
JK17	cKp	ST399	K136	JAJOWZ000000000	-
JK26	cKp	ST45	K24	JAJOXC000000000	-
NTUH-K2044	hvKp	ST23	K1	GCA_000009885.1	+
QD20	hvKp	ST29	K54	JAJOXD000000000	-
QD22	hvKp	ST23	K1	JAJOXE000000000	+
QD51	hvKp	ST700	K1	JAJOXK000000000	+
QD52	hvKp	ST367	K1	JAJOXL000000000	+
QD53	hvKp	ST700	K1	JAJOXM000000000	+
QD69	hvKp	ST25	K2	JAJOXQ000000000	-
QD70	hvKp	ST86	K2	JAJOXR000000000	+
QD72	hvKp	ST375	K2	JAJOXT000000000	-
QD77	cKp	ST60	K5	JAJOXY000000000	-
QD78	cKp	ST700	untypeable	JAJOXZ000000000	-
QD79	hvKp	ST65	K2	JAJOYA000000000	-
QD80	hvKp	ST29	K54	JAJOYB000000000	-
QD82	cKp	untypeable	K118	JAJOYD000000000	-
SY01	hvKp	ST23	K1	JAJOYE000000000	-
SY02	hvKp	ST218	K57	JAJOYF000000000	-
sy03-L1	cKp	ST1653	K102	JAJOYG000000000	-
sy04-L1	cKp	ST412	K57	JAJOYH000000000	-
SY05	cKp	untypeable	K8	JAJOYI000000000	-
SY06	cKp	ST323	K21	JAJOYJ000000000	-
SY08	cKp	ST45	K52	JAJOYL000000000	-
SY09	hvKp	ST375	K2	JAJOYM000000000	-
SY10	cKp	untypeable	K30	JAJOYN000000000	-
sy11-L1	cKp	ST412	K57	JAJOYO000000000	-
SY7	hvKp	ST23	K1	JAJOYK000000000	+
TH1	cKp	ST1536	K30	GCA_001676825.1	-
W14	cKp	ST1536	K30	NZ_CP015753.1	-
HvKp, hypervirulent K. pneumoniae; cKp, classical K. pneumoniae; ST, sequence type.

## Sheet: S3
Table S3 Antibiotic resistance profiles of K. pneumoniae isolates lysed by phage phiK2044
Sample name	Number of resistant genes	Resistance genes	Related antibiotics
10430	4	blaSHV-36, oqxA, oqxB, fosA6	Beta-lactam, Fluoroquinolone, Fosfomycin
10836	4	blaSHV-1, oqxA, oqxB, fosA	Beta-lactam, Fluoroquinolone, Fosfomycin
11796	4	blaSHV-36, oqxA, oqxB, fosA6	Beta-lactam, Fluoroquinolone, Fosfomycin
12333	4	blaSHV-36, oqxA, oqxB, fosA6	Beta-lactam, Fluoroquinolone, Fosfomycin
14896	8	blaSHV-1, oqxA, oqxB, fosA6, qnrS1, sul1, tet(A), dfrA1	Beta-lactam, Fluoroquinolone, Fosfomycin, Sulphonamide, Tetracycline, Trimethoprim
16205	4	blaOKP-B-9, oqxA, oqxB, fosA	Beta-lactam, Fluoroquinolone, Fosfomycin
C26	16	aac(3)-IId, aac(6')Ib-cr, aadA16, aph(3'')-Ib, aph(6)-Id, blaCTX-M-65, blaSHV-2, blaTEM-1B, oqxA, oqxB, fosA, ARR-3, sul1, sul2, tet(D), dfrA27	Aminoglycoside, Beta-lactam, Fluoroquinolone, Fosfomycin, Rifampicin, Sulphonamide, Tetracycline, Trimethoprim
C46	19	aac(3)-IId, aac(6')Ib-cr, aadA2, aph(3')-Ia, aph(3'')-Ib, aph(6)-Id, blaCTX-M-15, blaKPC-2, blaOXA-1, blaSHV-28, blaTEM-1B, oqxA, oqxB, fosA6, mph(A), sul1, sul2, tet(A), dfrA12	Aminoglycoside, Beta-lactam, Fluoroquinolone, Fosfomycin, Macrolides-Lincosamides-Streptogramin B, Sulphonamide, Tetracycline, Trimethoprim
DT189	4	blaSHV-36, oqxA, oqxB, fosA6	Beta-lactam, Fluoroquinolone, Fosfomycin
DT220	4	blaSHV-11, oqxA, oqxB, fosA6	Beta-lactam, Fluoroquinolone, Fosfomycin
NTUH-K2044	22	acrD, OmpK37, SHV-108, FosA6, emrR, mdtB, mdtC, msbA, acrB, baeR, cpxA, marA, CRP, H-NS, KpnE, KpnF, KpnG, KpnH, acrA, oqxA, oqxB, ramA	Aminoglycoside, Beta-lactam, Phosphonic acid, Fluoroquinolone, Aminocoumarin, Nitroimidazole, Multidrugs
QD22	4	blaSHV-36, oqxA, oqxB, fosA6	Beta-lactam, Fluoroquinolone, Fosfomycin
QD51	4	blaSHV-1, oqxA, oqxB, fosA6	Beta-lactam, Fluoroquinolone, Fosfomycin
QD52	4	blaOKP-B-9, oqxA, oqxB, fosA	Beta-lactam, Fluoroquinolone, Fosfomycin
QD53	4	blaSHV-1, oqxA, oqxB, fosA6	Beta-lactam, Fluoroquinolone, Fosfomycin
QD70	4	blaSHV-1, oqxA, oqxB, fosA	Beta-lactam, Fluoroquinolone, Fosfomycin
SY7	4	blaSHV-36, oqxA, oqxB, fosA6	Beta-lactam, Fluoroquinolone, Fosfomycin

## Sheet: S4
Table S4 The putative open reading frames of phage phiK2044
ORF	Genome start	Genome stop	Top BLAST hit	Nucleotide length(bp)	E-value
1	217	1059	PHAGE_Klebsi_NTUH_K2044_K1_1_NC_025418	843	0
2	1390	1761	PHAGE_Klebsi_vB_Kp2_NC_028664	372	7.97e-67
3	1764	1961	PHAGE_Klebsi_vB_KpnP_KpV41_NC_028670	198	7.34e-41
4	1964	2125	PHAGE_Klebsi_AltoGao_NC_047849	162	2.32e-28
5	2125	3093	PHAGE_Klebsi_F19_NC_023567	969	0
6	3117	3227	PHAGE_Klebsi_KP34_NC_013649	111	2.69e-18
7	3470	3892	PHAGE_Klebsi_KP_Rio/2015_NC_047779	423	2.96e-98
8	3889	4347	PHAGE_Klebsi_NTUH_K2044_K1_1_NC_025418	459	7.7e-100
9	4313	4453	PHAGE_Klebsi_vB_Kp2_NC_028664	141	1.28e-19
10	4491	6959	PHAGE_Klebsi_KP_Rio/2015_NC_047779	2469	0
11	7420	7683	PHAGE_Klebsi_phiKpS2_NC_047857	264	1.23e-52
12	7693	9288	PHAGE_Klebsi_KP34_NC_013649	1596	0
13	9303	10145	PHAGE_Klebsi_vB_KpnP_KpV41_NC_028670	843	0
14	10171	11190	PHAGE_Klebsi_NTUH_K2044_K1_1_NC_025418	1020	0
15	11202	11384	PHAGE_Klebsi_phiBO1E_NC_047748	183	2.27e-30
16	11689	12312	PHAGE_Klebsi_vB_KpnP_KpV71_NC_031246	624	2.3e-134
17	12322	14694	PHAGE_Klebsi_phiBO1E_NC_047748	2373	0
18	14696	15283	PHAGE_Klebsi_NTUH_K2044_K1_1_NC_025418	588	4.75e-140
19	15300	17984	PHAGE_Klebsi_NTUH_K2044_K1_1_NC_025418	2685	0
20	18035	21733	PHAGE_Klebsi_vB_KpnP_KpV71_NC_031246	3699	0
21	21735	22691	PHAGE_Klebsi_vB_KpnP_KpV71_NC_031246	957	0
22	22703	23005	PHAGE_Klebsi_phiKpS2_NC_047857	303	5.16e-64
23	23005	24861	PHAGE_Klebsi_vB_KpnP_SU503_NC_028816	1857	0
24	24861	25235	PHAGE_Klebsi_myPSH1235_NC_047944	375	7.16e-82
25	25247	25429	PHAGE_Klebsi_KPV811_NC_047787	183	2.35e-31
26	25429	25833	PHAGE_Klebsi_phiKpS2_NC_047857	405	2e-88
27	25826	26077	PHAGE_Klebsi_vB_KpnP_SU503_NC_028816	252	2.99e-54
28	26061	26669	PHAGE_Klebsi_vB_KpnP_KpV71_NC_031246	609	2.15e-146
29	26670	28625	PHAGE_Klebsi_NTUH_K2044_K1_1_NC_025418	1956	0
30	30504	31079	PHAGE_Klebsi_F19_NC_023567	576	7.3e-133
31	31209	31430	PHAGE_Klebsi_vB_KpnP_KpV71_NC_031246	222	3.52e-49
32	31423	31686	PHAGE_Klebsi_vB_KpnP_KpV71_NC_031246	264	2.22e-58
33	31698	31937	PHAGE_Klebsi_vB_KpnP_KpV71_NC_031246	240	3.82e-51
34	31934	32119	PHAGE_Klebsi_vB_KpnP_KpV71_NC_031246	186	2.54e-38
35	32116	32319	PHAGE_Klebsi_vB_KpnP_KpV71_NC_031246	204	1.02e-40
36	32307	32795	PHAGE_Klebsi_phiBO1E_NC_047748	489	3.92e-107
37	33183	34856	PHAGE_Klebsi_vB_KpnP_KpV475_NC_031025	1674	0
38	34856	35902	PHAGE_Klebsi_NTUH_K2044_K1_1_NC_025418	1047	0
39	35905	36366	PHAGE_Klebsi_vB_KpnP_KpV475_NC_031025	462	2.73e-96
40	36366	37157	PHAGE_Klebsi_vB_KpnP_KpV41_NC_028670	792	2.09e-176
41	37138	37644	PHAGE_Acinet_vB_AbaP_B1_NC_042003	507	3.57e-19
42	37656	38936	PHAGE_Klebsi_vB_KpnP_KpV71_NC_031246	1281	0
43	38987	39196	PHAGE_Klebsi_vB_Kp2_NC_028664	210	9.81e-44
44	39166	39321	PHAGE_Klebsi_vB_KpnP_KpV71_NC_031246	156	1.72e-30
45	39361	39762	PHAGE_Klebsi_AltoGao_NC_047849	402	2.54e-07
46	39708	41729	PHAGE_Klebsi_vB_KpnP_KpV71_NC_031246	2022	0
47	41726	41947	PHAGE_Klebsi_vB_KpnP_KpV71_NC_031246	222	1.32e-45
48	42111	43091	PHAGE_Klebsi_vB_KpnP_SU503_NC_028816	981	0
